# Supplementary material for: Determining Ligand and Ion-Induced Conformational Changes in Serotonin Transporter with Its Fluorescent Substrates
Source: Int J Mol Sci. 2022 Sep 18;23(18):10919. doi: 10.3390/ijms231810919 (PMC9503009; doi:10.3390/ijms231810919)
Supplement: Supplementary file 1 [file ijms-23-10919-s001.zip]

Archive with 1 entries (1 files):
- ijms-1913571-supplementary.pdf
